# Supplementary material for: Germination characteristics associated with nicosulfuron resistance in Amaranthus retroflexus L
Source: PLoS One. 2024 Aug 12;19(8):e0308024. doi: 10.1371/journal.pone.0308024 (PMC11318849; doi:10.1371/journal.pone.0308024)
Supplement: S1 Dataset — (XLSX) [file pone.0308024.s001.xlsx]

## Sheet: temperature and light
				1st	gi	2nd	gi	3rd	gi	4th	gi	5th	gi	6th	gi	7th	gi			germination rate	error	GI	GI value	error
Double repetition	R	40℃/35℃	Ⅰ	44	0.88	2	0.333333	1	0.25	0	0	1	0.333333	0	0	0	0	0.96	96	93.3333	2.06559	1.79667	1.44913	0.348336
			Ⅱ	42	0.84	1	0.125	2	0.285714	0	0	1	0.2	0	0	0	0	0.92	92			1.45071
			Ⅲ	45	0.9	1	0.2	0	0	0	0	0	0	0	0	0	0	0.92	92			1.1
		40℃/35℃	Ⅰ	46	0.92	1	0.25	0	0	1	0.333333	0	0	0	0	0	0	0.96	96			1.50333	1.44913	0.0704272
			Ⅱ	43	0.86	1	0.142857	0	0	1	0.166667	1	0.2	0	0	0	0	0.92	92			1.36952
			Ⅲ	42	0.84	1	0.125	1	0.142857	1	0.166667	1	0.2	0	0	0	0	0.92	92			1.47452
		35℃/30℃	Ⅰ	45	0.9	0	0	1	0.2	1	0.25	0	0	0	0	1	0.333333	0.96	96	96.6667	1.0328	1.68333	1.93476	0.0922606
			Ⅱ	43	0.86	1	0.142857	1	0.166667	1	0.2	2	0.5	0	0	0	0	0.96	96			1.86952
			Ⅲ	45	0.9	3	0.6	1	0.5	0	0	0	0	0	0	0	0	0.98	98			2
		35℃/30℃	Ⅰ	42	0.84	2	0.25	2	0.333333	1	0.25	1	0.333333	0	0	0	0	0.96	96			2.00667	1.90302	0.118825
			Ⅱ	43	0.86	2	0.285714	1	0.2	1	0.25	0	0	0	0	1	0.333333	0.96	96			1.92905
			Ⅲ	47	0.94	0	0	0	0	1	0.333333	0	0	0	0	1	0.5	0.98	98			1.77333
		25℃/20℃	Ⅰ	0	0	20	0.4	0	0	0	0	0	0	0	0	0	0	0.4	40	40.6667	2.06559	0.4	0.419306	0.0412486
			Ⅱ	0	0	20	0.4	2	0.0666667	0	0	0	0	0	0	0	0	0.44	44			0.466667
			Ⅲ	0	0	18	0.36	1	0.03125	0	0	0	0	0	0	0	0	0.38	38			0.39125
		25℃/20℃	Ⅰ	0	0	21	0.42	0	0	0	0	0	0	0	0	0	0	0.42	42			0.42	0.418253	0.00533986
			Ⅱ	0	0	18	0.36	2	0.0625	0	0	0	0	0	0	0	0	0.4	40			0.4225
			Ⅲ	0	0	19	0.38	1	0.0322581	0	0	0	0	0	0	0	0	0.4	40			0.412258
	S	40℃/35℃	Ⅰ	43	0.86	1	0.142857	1	0.166667	0	0	0	0	1	0.2	1	0.25	0.94	94	95	1.09545	1.61952	1.49429	0.191919
			Ⅱ	42	0.84	0	0	4	0.5	0	0	1	0.25	0	0	0	0	0.94	94			1.59
			Ⅲ	47	0.94	1	0.333333	0	0	0	0	0	0	0	0	0	0	0.96	96			1.27333
		40℃/35℃	Ⅰ	41	0.82	4	0.444444	1	0.2	0	0	1		0	0	0	0	0.94	94			1.46444	1.55037	0.116779
			Ⅱ	45	0.9	1	0.2	0	0	0	0	1	0.25	0	0	1	0.333333	0.96	96			1.68333
			Ⅲ	46	0.92	1	0.25	1	0.333333	0	0	0	0	0	0	0	0	0.96	96			1.50333
		35℃/30℃	Ⅰ	49	0.98	0	0	1	1	0	0	0	0	0	0	0	0	1	100	99.3333	1.0328	1.98	1.98778	0.0134715
			Ⅱ	49	0.98	1	1	0	0	0	0	0	0	0	0	0	0	1	100			1.98
			Ⅲ	46	0.92	1	0.25	0	0	1	0.333333	0	0	1	0.5	0	0	0.98	98			2.00333
		35℃/30℃	Ⅰ	49	0.98	0	0	0	0	1	1	0	0	0	0	0	0	1	100			1.98	1.91111	0.119319
			Ⅱ	47	0.94	1	0.333333	0	0	0	0	1	0.5	0	0	0	0	0.98	98			1.77333
			Ⅲ	49	0.98	0	0	1	1	0	0	0	0	0	0	0	0	1	100			1.98
		25℃/20℃	Ⅰ	0	0	34	0.68	2	0.125	0	0	1	0.0714286	0	0	0	0	0.74	74	72.6667	4.13118	0.876429	0.841943	0.0753193
			Ⅱ	0	0	37	0.74	2	0.153846	0	0	0	0	0	0	0	0	0.78	78			0.893846
			Ⅲ	0	0	30	0.6	2	0.1	0	0	1	0.0555556	0	0	0	0	0.66	66			0.755556
		25℃/20℃	Ⅰ	0	0	33	0.66	2	0.117647		0		0	0	0	0	0	0.7	70			0.777647	0.853501	0.0846159
			Ⅱ	0	0	32	0.64	3	0.166667		0	1	0.0666667	0	0	1	0.0714286	0.74	74			0.944762
			Ⅲ	0	0	35	0.7	1	0.0666667	1	0.0714286		0	0	0	0	0	0.74	74			0.838095

## Sheet: temperature and darkness
				1st	gi	2nd	gi	3rd	gi	4th	gi	5th	gi	6th	gi	7th	gi				germination rate	error				GI value	error
Double repetition	R	40℃/36℃	Ⅰ	44	0.88	1	0.166667	1	0.2	0	0	0	0	1	0.25	0	0	0.94	0.94	0.0126491	94	1.26491	1.49667	1.41675	0.112126	1.42726	0.0872211
			Ⅱ	42	0.84	5	0.625	0	0	0	0	0	0	0	0	0	0	0.94					1.465
			Ⅲ	43	0.86	3	0.428571	0	0	0	0	0	0	0	0	0	0	0.92					1.28857
		40℃/35℃	Ⅰ	45	0.9	3	0.6	0	0	0	0	0	0	0	0	0	0	0.96					1.5	1.43778	0.0781973
			Ⅱ	45	0.9	1	0.2	0	0	0	0	1	0.25	0	0	0	0	0.94					1.35
			Ⅲ	44	0.88	2	0.333333	1	0.25	0	0	0	0	0	0	0	0	0.94					1.46333
		35℃/31℃	Ⅰ	44	0.88	3	0.5	0	0	0	0	0	0		0	0	0	0.94	0.903333	0.0408248	90.3333	4.08248	1.38	1.25386	0.173409	1.23526	0.193342
			Ⅱ	41	0.82	0	0	0	0	0	0	0	0	1	0.111111	1	0.125	0.86					1.05611
			Ⅲ	39	0.78	6	0.545455	0	0	0	0	0	0	0	0	0	0	0.9					1.32545
		35℃/30℃	Ⅰ	46	0.92	0	0	1	0.25	0	0	0	0	1	0.333333	0	0	0.96					1.50333	1.21667	0.249689
			Ⅱ	44	0.88	0	0	1	0.166667	0	0	0	0	0	0	0	0	0.9					1.04667
			Ⅲ	40	0.8	0	0	3	0.3	0	0	0	0	0	0	0	0	0.86					1.1
		25℃/21℃	Ⅰ	0	0	40	0.8	0	0	0	0	0	0	0	0	0	0	0.8	0.846667	0.037238	84.6667	3.7238	0.8	0.998384	0.218969	1.00051	0.180313
			Ⅱ	0	0	39	0.78	2	0.181818	0	0	0	0	0	0	0	0	0.82					0.961818
			Ⅲ	0	0	40	0.8	1	0.1	0	0	3	0.333333	0	0	0	0	0.88					1.23333
		25℃/20℃	Ⅰ	0	0	41	0.82	0	0	0	0	0	0	0	0	0	0	0.82					0.82	1.00265	0.18254
			Ⅱ	0	0	41	0.82	2	0.222222	0	0	0	0	1	0.142857	0	0	0.88					1.18508
			Ⅲ	0	0	43	0.86	1	0.142857	0	0	0	0	0	0	0	0	0.88					1.00286
	S1	40℃/36℃	Ⅰ	47	0.94	3	1	0	0	0	0	0	0	0	0	0	0	1	0.983333	0.0196638	98.3333	1.96638	1.94	2.12563	0.290156	2.24837	0.267216
			Ⅱ	48	0.96	1	0.5	0	0	0	0	0	0	1	1	0	0	1					2.46
			Ⅲ	42	0.84	1	0.125	3	0.428571	0	0	1	0.25	1	0.333333	0	0	0.96					1.9769
		40℃/35℃	Ⅰ	47	0.94	2	0.666667	0	0	1	1	0	0	0	0	0	0	1					2.60667	2.37111	0.221644
			Ⅱ	40	0.8	2	0.2	2	0.25	2	0.333333	0	0	1	0.25	1	0.333333	0.96					2.16667
			Ⅲ	42	0.84	4	0.5	2	0.5	1	0.5	0	0	0	0	0	0	0.98					2.34
		35℃/31℃	Ⅰ	44	0.88	2	0.333333	3	0.75	0	0	0	0	0	0	0	0	0.98	0.986667	0.0163299	98.6667	1.63299	1.96333	2.11444	0.300043	2.06159	0.22056
			Ⅱ	46	0.92	4	1	0	0	0	0	0	0	0	0	0	0	1					1.92
			Ⅲ	48	0.96	1	0.5	1	1	0	0	0	0	0	0	0	0	1					2.46
		35℃/30℃	Ⅰ	47	0.94	3	1	0	0	0	0	0	0	0	0	0	0	1					1.94	2.00873	0.152347
			Ⅱ	43	0.86	1	0.142857	1	0.166667	2	0.4	1	0.333333	0	0	0	0	0.96					1.90286
			Ⅲ	45	0.9	1	0.2	1	0.25	1	0.333333	1	0.5	0	0	0	0	0.98					2.18333
		25℃/21℃	Ⅰ	0	0	31	0.62	2	0.105263	0	0	0	0	0	0	0	0	0.66	0.653333	0.0301109	65.3333	3.01109	0.725263	0.688421	0.0334366	0.682046	0.0536846
			Ⅱ	0	0	33	0.66	0	0	0	0	0	0	0	0	0	0	0.66					0.66
			Ⅲ	0	0	34	0.68	0	0	0	0	0	0	0	0	0	0	0.68					0.68
		25℃/20℃	Ⅰ	0	0	31	0.62	0	0	0	0	0	0	0	0	1	0.0526316	0.64					0.672632	0.67567	0.0772344
			Ⅱ	0	0	32	0.64	1	0.0555556	0	0	1	0.0588235	0	0	0	0	0.68					0.754379
			Ⅲ	0	0	30	0.6	0	0	0	0	0	0	0	0	0	0	0.6					0.6

## Sheet: salt stress
			1st	gi	2nd	gi	3rd	gi	4th	gi	5th	gi	6th	gi	7th	gi	8th	gi	9th	gi	10th	gi	11th	gi	12th	gi	13th	gi	14th	gi	15th	gi			germination rate	error				GI valur	error
R	0mM	Ⅰ	46	0.92	1	0.25	1	0.333333		0	0	0	0	0	0	0	0	0	0	0	0	0	0	0	0	0	0	0	0	0	0	0	0.96	96	96	1.26491	1.50333	1.53778	0.0596595	1.48111	0.0873732
		Ⅱ	46	0.92	1	0.25	0	0	1	0.333333	0	0	0	0	0	0	0	0	0	0	0	0	0	0	0	0	0	0	0	0	0	0	0.96	96			1.50333
		Ⅲ	47	0.94	2	0.666667	0	0	0	0	0	0	0	0	0	0	0	0	0	0	0	0	0	0	0	0	0	0	0	0	0	0	0.98	98			1.60667
	0mM	Ⅰ	46	0.92	1	0.25	0		1	0.333333	0	0	0	0	0	0	0	0	0	0	0	0	0	0	0	0	0	0	0	0	0	0	0.96	96			1.50333	1.42444	0.0767632
		Ⅱ	45	0.9	0	0	1	0.2	0	0	0	0	0	0	0	0	1	0.25	0	0	0	0	0	0	0	0	0	0	0	0	0	0	0.94	94			1.35
		Ⅲ	46	0.92	2	0.5	0	0	0	0	0	0	0	0	0	0	0	0	0	0	0	0	0	0	0	0	0	0	0	0	0	0	0.96	96			1.42
	10mM	Ⅰ	47	0.94	1	0.333333	0	0	1	0.5	0	0	0	0	0	0	0	0	0	0	0	0	0	0	0	0	0	0	0	0	0	0	0.98	98	95.3333	2.73252	1.77333	1.60873	0.21199	1.66548	0.208576
		Ⅱ	45	0.9	1	0.2	0	0	1	0.25	0	0	0	0	0	0	1	0.333333	0	0	0	0	0	0	0	0	0	0	0	0	0	0	0.96	96			1.68333
		Ⅲ	43	0.86	1	0.142857	0	0	1	0.166667	1	0.2	0	0	0	0	0	0	0	0	0	0	0	0	0	0	0	0	0	0	0	0	0.92	92			1.36952
	10mM	Ⅰ	46	0.92	0	0	1	0.25	1	0.333333	0	0	0	0	0	0	0	0	0	0	0	0	0	0	0	0	0	0	0	0	0	0	0.96	96			1.50333	1.72222	0.232721
		Ⅱ	34	0.68	4	0.25	2	0.166667	6	0.6	0	0	0	0	0	0	0	0	0	0	0	0	0	0	0	0	0	0	0	0	0	0	0.92	92			1.69667
		Ⅲ	45	0.9	2	0.4	2	0.666667	0	0	0	0	0	0	0	0	0	0	0	0	0	0	0	0	0	0	0	0	0	0	0	0	0.98	98			1.96667
	20mM	Ⅰ	40	0.8	1	0.1	1	0.111111	1	0.125	1	0.142857	0	0	1	0.166667	1	0.2	0	0	0	0	0	0	0	0	0	0	0	0	0	0	0.92	92	96	2.82843	1.64563	1.70561	0.0531055	1.73475	0.130863
		Ⅱ	42	0.84	1	0.125	1	0.142857	1	0.166667	0	0	0	0	1	0.2	0	0	1	0.25	0	0	0	0	0	0	0	0	0	0	0	0	0.94	94			1.72452
		Ⅲ	44	0.88	0	0	0	0	1	0.166667	0	0	0	0	1	0.2	2	0.5	0	0	0	0	0	0	0	0	0	0	0	0	0	0	0.96	96			1.74667
	20mM	Ⅰ	44	0.88	1	0.166667	1	0.2	1	0.25	1	0.208333	0	0	0	0	0	0	0	0	0	0	0	0	0	0	0	0	0	0	0	0	0.96	96			1.705	1.76389	0.193508
		Ⅱ	47	0.94	2	0.666667	0	0	0	0	0	0	0	0	0	0	0	0	0	0	0	0	0	0	0	0	0	0	0	0	0	0	0.98	98			1.60667
		Ⅲ	49	0.98	1	1	0	0	0	0	0	0	0	0	0	0	0	0	0	0	0	0	0	0	0	0	0	0	0	0	0	0	1	100			1.98
	40mM	Ⅰ	44	0.88	2	0.333333	1	0.25	1	0.333333	0	0	0	0	0	0	0	0	0	0	0	0	0	0	0	0	0	0	0	0	0	0	0.96	96	93.3333	3.01109	1.79667	1.66873	0.114421	1.63263	0.165372
		Ⅱ	45	0.9	2	0.4	0	0	0	0	1	0.333333	0	0	0	0	0	0	0	0	0	0	0	0	0	0	0	0	0	0	0	0	0.96	96			1.63333
		Ⅲ	40	0.8	3	0.3	1	0.142857	2	0.333333	0	0	0	0	0	0	0	0	0	0	0	0	0	0	0	0	0	0	0	0	0	0	0.92	92			1.57619
	40mM	Ⅰ	36	0.72	4	0.285714	7	0.7	0	0	1	0.107527	0	0	0	0	0	0	0	0	0	0	0	0	0	0	0	0	0	0	0	0	0.96	96			1.81324	1.59653	0.226645
		Ⅱ	36	0.72	4	0.285714	3	0.3	1	0.142857	0	0	1	0.166667	0	0	0	0	0	0	0	0	0	0	0	0	0	0	0	0	0	0	0.9	90			1.61524
		Ⅲ	40	0.8	1	0.1	1	0.111111	1	0.125	2	0.225	0	0	0	0	0	0	0	0	0	0	0	0	0	0	0	0	0	0	0	0	0.9	90			1.36111
	80mM	Ⅰ	23	0.46	24	0.888889	0	0	0	0	0	0	0	0	0	0	0	0	0	0	0	0	0	0	0	0	0	0	0	0	0	0	0.94	94	90.6667	3.26599	1.34889	1.54264	0.167915	1.52385	0.113298
		Ⅱ	17	0.34	14	0.424242	3	0.157895	6	0.375	0	0	1	0.1	0	0	1	0.111111	0	0	1	0.125	0	0	0	0	0	0	0	0	0	0	0.86	86			1.63325
		Ⅲ	27	0.54	17	0.73913	0	0	1	0.166667	0	0	0	0	0	0	1	0.2	0	0	0	0	0	0	0	0	0	0	0	0	0	0	0.92	92			1.6458
	80mM	Ⅰ	39	0.78	3	0.272727	1	0.125	2	0.285714	0	0	0	0	0	0	0	0	0	0	0	0	0	0	0	0	0	0	0	0	0	0	0.9	90			1.46344	1.50506	0.0532576
		Ⅱ	41	0.82	6	0.666667	0	0	0	0	0	0	0	0	0	0	0	0	0	0	0	0	0	0	0	0	0	0	0	0	0	0	0.94	94			1.48667
		Ⅲ	25	0.5	15	0.6	1	0.1	2	0.222222	0	0	1	0.142857	0	0	0	0	0	0	0	0	0	0	0	0	0	0	0	0	0	0	0.88	88			1.56508
	160mM	Ⅰ	0	0	7	0.14	7	0.162791	2	0.0555556	6	0.176471	2	0.0714286	3	0.115385	0	0	0	0	1	0.0434783	0	0	0	0	0	0	0	0	0	0	0.56	56	59	4.51664	0.765108	0.828213	0.0560222	0.814234	0.0947106
		Ⅱ	0	0	15	0.3	6	0.171429	2	0.0689655	0	0	2	0.0740741	4	0.16	0	0	0	0	0	0	1	0.047619	0	0	0	0	1	0.05	0	0	0.62	62			0.872087
		Ⅲ	0	0	6	0.12	10	0.227273	1	0.0294118	5	0.151515	3	0.107143	1	0.04	0	0	0	0	1	0.0416667	0	0	0	0	1	0.0434783	2	0.0869565	0	0	0.6	60			0.847444
	160mM	Ⅰ	0	0	10	0.2	0	0	6	0.15	4	0.117647	4	0.133333	1	0.0384615	0	0	1	0.04	1	0.0416667	0	0	0	0	0	0	1	0.0416667	0	0	0.56	56			0.762775	0.800254	0.13675
		Ⅱ	0	0	17	0.34	3	0.0909091	1	0.0333333	3	0.103448	0	0	1	0.0384615	2	0.08	0	0	0	0	0	0	0	0	0	0	0	0	0	0	0.54	54			0.686152
		Ⅲ	0	0	16	0.32	2	0.0588235	0	0	4	0.125	0	0	3	0.107143	0	0	2	0.08	3	0.130435	0	0	0	0	0	0	3	0.130435	0	0	0.66	66			0.951836
S	0mM	Ⅰ	49	0.98	0	0	1	1	0	0	0	0	0	0	0	0	0	0	0	0	0	0	0	0	0	0	0	0	0	0	0	0	1	100	97.6667	2.33809	1.98	1.90213	0.222924	1.96128	0.157573
		Ⅱ	42	0.84	1	0.125	0	0	0	0	2	0.285714	0	0	2	0.4	0	0	0	0	0	0	0	0	0	0	0	0	0	0	0	0	0.94	94			1.65071
		Ⅲ	39	0.78	1	0.0909091	3	0.3	4	0.571429	0	0	1	0.333333	0	0	0	0	0	0	0	0	0	0	0	0	0	0	0	0	0	0	0.96	96			2.07567
	0mM	Ⅰ	42	0.84	3	0.375	4	0.8	0	0	0	0	0	0	0	0	0	0	0	0	0	0	0	0	0	0	0	0	0	0	0	0	0.98	98			2.015	2.02042	0.0433923
		Ⅱ	44	0.88	0	0	2	0.333333	0	0	2	0.352941	0	0	1	0.5	0	0	0	0	0	0	0	0	0	0	0	0	0	0	0	0	0.98	98			2.06627
		Ⅲ	49	0.98	0	0	0	0	1	1	0	0	0	0	0	0	0	0	0	0	0	0	0	0	0	0	0	0	0	0	0	0	1	100			1.98
	10mM	Ⅰ	49	0.98	0	0	0	0	1	1	0	0	0	0	0	0	0	0	0	0	0	0	0	0	0	0	0	0	0	0	0	0	1	100	97.6667	2.33809	1.98	1.8219	0.193115	1.79873	0.250038
		Ⅱ	47	0.94	2	0.666667	0	0	0	0	0	0	0	0	0	0	0	0	0	0	0	0	0	0	0	0	0	0	0	0	0	0	0.98	98			1.60667
		Ⅲ	43	0.86	2	0.285714	2	0.4	1	0.333333	0	0	0	0	0	0	0	0	0	0	0	0	0	0	0	0	0	0	0	0	0	0	0.96	96			1.87905
	10mM	Ⅰ	44	0.88	3	0.5	0	0	0	0	0	0	0	0	0	0	0	0	0	0	0	0	0	0	0	0	0	0	0	0	0	0	0.94	94			1.38	1.77556	0.342626
		Ⅱ	49	0.98	0	0	0	0	1	1	0	0	0	0	0	0	0	0	0	0	0	0	0	0	0	0	0	0	0	0	0	0	1	100			1.98
		Ⅲ	45	0.9	2	0.4	0	0	1	0.333333	1	0.333333	0	0	0	0	0	0	0	0	0	0	0	0	0	0	0	0	0	0	0	0	0.98	98			1.96667
	20mM	Ⅰ	38	0.76	1	0.0833333	2	0.181818	2	0.222222	1	0.142857	0	0	2	0.333333	0	0	0	0	0	0	0	0	0	0	0	0	0	0	0	0	0.92	92	97.3333	2.73252	1.72356	1.95674	0.209739	2.04886	0.262833
		Ⅱ	45	0.9	0	0	0	0	1	0.2	0	0	1	0.25	2	0.666667	0	0	0	0	0	0	0	0	0	0	0	0	0	0	0	0	0.98	98			2.01667
		Ⅲ	44	0.88	2	0.333333	0	0	1	0.25	2	0.666667	0	0	0	0	0	0	0	0	0	0	0	0	0	0	0	0	0	0	0	0	0.98	98			2.13
	20mM	Ⅰ	41	0.82	3	0.333333	4	0.666667	0	0	0	0	0	0	0	0	0	0	0	0	0	0	0	0	0	0	1	0.5	0	0	0	0	0.98	98			2.32	2.14097	0.321337
		Ⅱ	46	0.92	0	0	1	0.25	1	0.333333	1	0.266667	0	0	0	0	0	0	0	0	0	0	0	0	0	0	0	0	0	0	0	0	0.98	98			1.77
		Ⅲ	40	0.8	3	0.3	3	0.428571	2	0.5	2	0.304348	0	0	0	0	0	0	0	0	0	0	0	0	0	0	0	0	0	0	0	0	1	100			2.33292
	40mM	Ⅰ	48	0.96	1	0.5	0	0	0	0	0	0	0	0	0	0	0	0	0	0	0	0	0	0	0	0	0	0	0	0	0	0	0.98	98	97.3333	2.73252	1.46	1.70667	0.250067	1.70585	0.209273
		Ⅱ	45	0.9	4	0.8	0	0	0	0	0	0	0	0	0	0	1	0	0	0	0	0	0	0	0	0	0	0	0	0	0	0	1	100			1.7
		Ⅲ	48	0.96	2	1	0	0	0	0	0	0	0	0	0	0	0	0	0	0	0	0	0	0	0	0	0	0	0	0	0	0	1	100			1.96
	40mM	Ⅰ	46	0.92	2	0.5	1	0.5	0	0	0	0	0	0	0	0	0	0	0	0	0	0	0	0	0	0	0	0	0	0	0	0	0.98	98			1.92	1.70503	0.216686
		Ⅱ	39	0.78	1	0.0909091	4	0.4	2	0.333333	1	0.104167	0	0	0	0	0	0	0	0	0	0	0	0	0	0	0	0	0	0	0	0	0.94	94			1.70841
		Ⅲ	41	0.82	0	0	6	0.666667	0	0	0	0	0	0	0	0	0	0	0	0	0	0	0	0	0	0	0	0	0	0	0	0	0.94	94			1.48667
	80mM	Ⅰ	44	0.88	3	0.5	1	0.333333	1	0.5	0	0	0	0	0	0	0	0	0	0	0	0	0	0	0	0	0	0	0	0	0	0	0.98	98	96.6667	3.26599	2.21333	2.16841	0.14783	2.11415	0.219281
		Ⅱ	43	0.86	3	0.428571	2	0.5	1	0.5	0	0	0	0	0	0	0	0	0	0	0	0	0	0	0	0	0	0	0	0	0	0	0.98	98			2.28857
		Ⅲ	46	0.92	0	0	1	0.25	1	0.333333	0	0	1	0.5	0	0	0	0	0	0	0	0	0	0	0	0	0	0	0	0	0	0	0.98	98			2.00333
	80mM	Ⅰ	30	0.6	14	0.7	2	0.333333	3	0.75	0	0	0	0	0	0	0	0	0	0	0	0	0	0	0	0	0	0	0	0	0	0	0.98	98			2.38333	2.05989	0.299205
		Ⅱ	46	0.92	1	0.25	1	0.333333	1	0.5	0	0	0	0	0	0	0	0	0	0	0	0	0	0	0	0	0	0	0	0	0	0	0.98	98			2.00333
		Ⅲ	22	0.44	6	0.214286	1	0.0454545	12	0.571429	0	0	0	0	1	0.111111	1	0.125	0	0	0	0	0	0	0	0	1	0.142857	1	0.142857	0	0	0.9	90			1.79299
	160mM	Ⅰ	0	0	10	0.2	6	0.15	5	0.147059	3	0.103448	2	0.0769231	1	0.0416667	0	0	1	0.0434783	1	0.0454545	1	0.047619	0	0	0	0	1	0.047619	0	0	0.62	62	66.6667	3.93277	0.903268	0.940931	0.0703204	0.939669	0.0600508
		Ⅱ	0	0	18	0.36	5	0.15625	4	0.148148	3	0.130435	0	0	1	0.05	1	0.0526316	0	0	0	0	0	0	0	0	0	0	0	0	0	0	0.64	64			0.897465
		Ⅲ	0	0	20	0.4	1	0.0333333	5	0.172414	1	0.0416667	1	0.0434783	0	0	0	0	1	0.0454545	3	0.142857	0	0	0	0	0	0	3	0.142857	0	0	0.7	70			1.02206
	160mM	Ⅰ	0	0	2	0.04	21	0.4375	1	0.037037	5	0.105125	0	0	1	0.047619	1	0.05	1	0.0526316	2	0.111111	1	0.0625	0	0	1	0.0666667	0	0	0	0	0.72	72			1.01019	0.938406	0.0637614
		Ⅱ	0	0	5	0.1	12	0.266667	4	0.121212	3	0.0670641	0	0	6	0.230769	0	0	1	0.05	0	0	0	0	0	0	1	0.0526316	0	0	0	0	0.64	64			0.888344
		Ⅲ	0	0	7	0.14	18	0.418605	5	0.2	2	0.0469689	0	0	0	0	0	0	0	0	0	0	2	0.111111	0	0	0	0	0	0	0	0	0.68	68			0.916685

## Sheet: osmotic stress
种子萌发特性
			1st	gi	2nd	gi	3rd	gi	4th	gi	5th	gi	6th	gi	7th	gi	8th	gi	9th	gi	10th	gi	11th	gi	12th	gi	13th	gi	14th	gi	15th	gi			germination rate	error		GI value	error
R	0	Ⅰ	45	0.9	0	0	0	0	0	0	0	0	1	0.2	0	0	1	0.25	0	0	0	0	0	0	0	0	0	0	0	0	0	0	0.94	94	96	2.52982	1.35	1.39389	0.14358
		Ⅱ	47	0.94	0	0	1	0.333333	0	0	0	0	0	0	0	0	0	0	0	0	0	0	0	0	0	0	0	0	0	0	0	0	0.96	96			1.27333
		Ⅲ	44	0.88	0	0	2	0.333333	0	0	0	0	0	0	0	0	0	0	0	0	0	0	0	0	0	0	0	0	0	0	0	0	0.92	92			1.21333
	0	Ⅰ	47	0.94	2	0.666667	0	0	0	0	0	0	0	0	0	0	0	0	0	0	0	0			0	0	0	0	0	0	0	0	0.98	98			1.60667
		Ⅱ	48	0.96	0	0	0	0	1	0.5	0	0	0	0	0	0	0	0	0	0	0	0			0	0	0	0	0	0	0	0	0.98	98			1.46
		Ⅲ	48	0.96	1	0.5	0	0	0	0	0	0	0	0	0	0	0	0	0	0	0	0			0	0	0	0	0	0	0	0	0.98	98			1.46
	-0.1	Ⅰ	44	0.88	0	0	0	0	0	0	1	0.166667	1	0.2	0	0	1	0.25	0	0	0	0	0	0	0	0	0	0	0	0	0	0	0.94	94	95.3333	2.06559	1.49667	1.66197	0.130952
		Ⅱ	44	0.88	1	0.166667	0	0	1	0.2	0	0	1	0.25	0	0	1	0.333333	0	0	0	0	0	0	0	0	0	0	0	0	0	0	0.96	96			1.83
		Ⅲ	47	0.94	2	0.666667	0	0	0	0	0	0	0	0	0	0	0	0	0	0	0	0	0	0	0	0	0	0	0	0	0	0	0.98	98			1.60667
	-0.1	Ⅰ	40	0.8	1	0.1	1	0.111111	2	0.25	1	0.166667	1	0.2	0	0	0	0	0	0	0	0			0	0	0	0	0	0	0	0	0.92	92			1.62778
		Ⅱ	34	0.68	5	0.3125	9	0.818182	0	0	0	0	0	0	0	0	0	0	0	0	0	0			0	0	0	0	0	0	0	0	0.96	96			1.81068
		Ⅲ	45	0.9	1	0.2	2	0.5	0	0	0	0	0	0	0	0	0	0	0	0	0	0			0	0	0	0	0	0	0	0	0.96	96			1.6
	-0.2	Ⅰ	41	0.82	3	0.333333	2	0.333333	1	0.25	0	0	0	0	0	0	0	0	0	0	0	0	0	0	0	0	0	0	0	0	0	0	0.94	94	94.6667	2.73252	1.73667	1.61499	0.191145
		Ⅱ	44	0.88	0	0	3	0.5	0	0	0	0	0	0	0	0	0	0	0	0	0	0	0	0	0	0	0	0	0	0	0	0	0.94	94			1.38
		Ⅲ	41	0.82	1	0.111111	0	0	1	0.125	0	0	0	0	1	0.142857	0	0	0	0	1	0.166667	0	0	0	0	0	0	0	0	0	0	0.9	90			1.36563
	-0.2	Ⅰ	43	0.86	1	0.142857	4	0.666667	0	0	0	0	0	0	0	0	0	0	0	0	0	0			0	0	0	0	0	0	0	0	0.96	96			1.66952
		Ⅱ	43	0.86	4	0.571429	0	0	1	0.333333	0	0	0	0	0	0	0	0	0	0	0	0			0	0	0	0	0	0	0	0	0.96	96			1.76476
		Ⅲ	47	0.94	1	0.333333	0	0	1	0.5	0	0	0	0	0	0	0	0	0	0	0	0			0	0	0	0	0	0	0	0	0.98	98			1.77333
	-0.3	Ⅰ	45	0.9	1	0.2	2	0.5	0	0	0	0	0	0	0	0	0	0	0	0	0	0	0	0	0	0	0	0	0	0	0	0	0.96	96	94.3333	2.94392	1.6	1.49782	0.158201
		Ⅱ	43	0.86	1	0.142857	0	0	0	0	0	0	1	0.166667	1	0.2	0	0	0	0	0	0	0	0	0	0	0	0	0	0	0	0	0.92	92			1.36952
		Ⅲ	41	0.82	1	0.111111	2	0.25	1	0.166667	0	0	0	0	0	0	0	0	0	0	0	0	0	0	0	0	0	0	0	0	0	0	0.9	90			1.34778
	-0.3	Ⅰ	45	0.9	0	0	0	0	2	0.4	0	0	0	0	0	0	0	0	0	0	1	0.333333			0	0	0	0	0	0	0	0	0.96	96			1.63333
		Ⅱ	28	0.56	4	0.181818	17	0.944444	0	0	0	0	0	0	0	0	0	0	0	0	0	0			0	0	0	0	0	0	0	0	0.98	98			1.68626
		Ⅲ	45	0.9	1	0.2	1	0.25	0	0	0	0	0	0	0	0	0	0	0	0	0	0			0	0	0	0	0	0	0	0	0.94	94			1.35
	-0.4	Ⅰ	37	0.74	4	0.307692	2	0.222222	0	0	1	0.142857	1	0.166667	0	0	0	0	1	0.2	0	0	0	0	0	0	0	0	0	0	0	0	0.92	92	93	2.09762	1.77944	1.79228	0.130673
		Ⅱ	33	0.66	6	0.352941	3	0.272727	3	0.375	0	0	0	0	0	0	0	0	0	0	0	0	0	0	0	0	0	0	0	0	0	0	0.9	90			1.66067
		Ⅲ	42	0.84	3	0.375	1	0.2	0	0	0	0	0	0	0	0	0	0	0	0	1	0.25	0	0	0	0	0	0	0	0	0	0	0.94	94			1.665
	-0.4	Ⅰ	25	0.5	14	0.56	6	0.545455	0	0	0	0	0	0	0	0	0	0	1	0.2	0	0			0	0	0	0	0	0	0	0	0.92	92			1.80545
		Ⅱ	3	0.06	38	0.808511	2	0.222222	2	0.285714	0	0	1	0.2	0	0	0	0	1	0.25	0	0			0	0	0	0	0	0	0	0	0.94	94			1.82645
		Ⅲ	35	0.7	11	0.733333	1	0.25	0	0	0	0	0	0	0	0	0	0	1	0.333333	0	0			0	0	0	0	0	0	0	0	0.96	96			2.01667
	-0.5	Ⅰ	18	0.36	21	0.65625	1	0.0909091	0	0	0	0	0	0	2	0.2	0	0	0	0	0	0	0	0	0	0	0	0	0	0	0	0	0.84	84	88.3333	2.94392	1.30716	1.39048	0.124906
		Ⅱ	26	0.52	18	0.75	0	0	0	0	0	0	0	0	0	0	0	0	0	0	0	0	0	0	0	0	0	0	0	0	0	0	0.88	88			1.27
		Ⅲ	16	0.32	22	0.647059	1	0.0833333	2	0.181818	1	0.111111	1	0.125	0	0	0	0	0	0	0	0	0	0	0	0	0	0	0	0	0	0	0.86	86			1.46832
	-0.5	Ⅰ	26	0.52	6	0.25	13	0.722222	0	0	0	0	0	0	0	0	0	0	0	0	0	0			0	0	0	0	0	0	0	0	0.9	90			1.49222
		Ⅱ	12	0.24	6	0.157895	26	0.8125	0	0	2	0.333333	0	0	0	0	0	0	0	0	0	0			0	0	0	0	0	0	0	0	0.92	92			1.54373
		Ⅲ	22	0.44	23	0.821429	0	0	0	0	0	0	0	0	0	0	0	0	0	0	0	0			0	0	0	0	0	0	0	0	0.9	90			1.26143
	-0.6	Ⅰ	10	0.2	30	0.75	0	0	1	0.1	0	0	0	0	0	0	0	0	0	0	0	0	1	0.111111	0	0	0	0	0	0	0	0	0.84	84	83.3333	2.06559	1.16111	1.25815	0.0808779
		Ⅱ	15	0.3	27	0.771429	0	0	1	0.125	0	0	0	0	0	0	0	0	0	0	0	0	0	0	0	0	0	0	0	0	0	0	0.86	86			1.19643
		Ⅲ	5	0.1	22	0.488889	11	0.478261	0	0	0	0	1	0.0833333	0	0	0	0	0	0	0	0	1	0.0909091	0	0	0	0	0	0	0	0	0.8	80			1.24139
	-0.6	Ⅰ	9	0.18	14	0.341463	18	0.666667	0	0	1	0.111111	0	0	0	0	0	0	0	0	0	0			0	0	0	0	0	0	0	0	0.84	84			1.29924
		Ⅱ	12	0.24	9	0.236842	18	0.62069	2	0.181818	0	0	0	0	1	0.111111	0	0	0	0	0	0			0	0	0	0	0	0	0	0	0.84	84			1.39046
		Ⅲ	12	0.24	7	0.184211	20	0.645161	0	0	0	0	1	0.0909091	1	0.1	0	0	0	0	0	0			0	0	0	0	0	0	0	0	0.82	82			1.26028
s	0	Ⅰ	47	0.94	0	0	3	1	0	0	0	0	0	0	0	0	0	0	0	0	0	0	0	0	0	0	0	0	0	0	0	0	1	100	98.3333	3.20416	1.94	1.82291	0.224769
		Ⅱ	47	0.94	0	0	2	0.666667	0	0	0	0	0	0	0	0	0	0	0	0	0	0	0	0	0	0	0	0	0	0	0	0	0.98	98			1.60667
		Ⅲ	48	0.96	2	1	0	0	0	0	0	0	0	0	0	0	0	0	0	0	0	0	0	0	0	0	0	0	0	0	0	0	1	100			1.96
	0	Ⅰ	41	0.82	0	0	2	0.222222	3	0.428571	0	0	0	0	0	0	0	0	0	0	0	0			0	0	0	0	0	0	0	0	0.92	92			1.47079
		Ⅱ	49	0.98	0	0	0	0	0	0	1	1	0	0	0	0	0	0	0	0	0	0			0	0	0	0	0	0	0	0	1	100			1.98
		Ⅲ	49	0.98	0	0	1	1	0	0	0	0	0	0	0	0	0	0	0	0	0	0			0	0	0	0	0	0	0	0	1	100			1.98
	-0.1	Ⅰ	48	0.96	1	0.5	1	1	0	0	0	0	0	0	0	0	0	0	0	0	0	0	0	0	0	0	0	0	0	0	0	0	1	100	99.3333	1.63299	2.46	2.51944	0.248948
		Ⅱ	47	0.94	1	0.333333	1	0.5	1	1	0	0	0	0	0	0	0	0	0	0	0	0	0	0	0	0	0	0	0	0	0	0	1	100			2.77333
		Ⅲ	47	0.94	1	0.333333	0	0	1	0.5	1	1	0	0	0	0	0	0	0	0	0	0	0	0	0	0	0	0	0	0	0	0	1	100			2.77333
	-0.1	Ⅰ	48	0.96	1	0.5	1	1	0	0	0	0	0	0	0	0	0	0	0	0	0	0			0	0	0	0	0	0	0	0	1	100			2.46
		Ⅱ	44	0.88	4	0.666667	2	1	0	0	0	0	0	0	0	0	0	0	0	0	0	0			0	0	0	0	0	0	0	0	1	100			2.54667
		Ⅲ	41	0.82	3	0.333333	1	0.166667	0	0	1	0.2	1	0.25	0	0	1	0.333333	0	0	0	0			0	0	0	0	0	0	0	0	0.96	96			2.10333
	-0.2	Ⅰ	45	0.9	1	0.2	0	0	2	0.5	0	0	1	0.5	0	0	0	0	0	0	0	0	0	0	0	0	0	0	0	0	0	0	0.98	98	98.6667	1.63299	2.1	2.02389	0.186862
		Ⅱ	44	0.88	1	0.166667	2	0.4	0	0	0	0	1	0.333333	0	0	0	0	0	0	0	0	0	0	0	0	0	0	0	0	0	0	0.96	96			1.78
		Ⅲ	49	0.98	0	0	0	0	0	0	1	1	0	0	0	0	0	0	0	0	0	0	0	0	0	0	0	0	0	0	0	0	1	100			1.98
	-0.2	Ⅰ	47	0.94	0	0	3	1	0	0	0	0	0	0	0	0	0	0	0	0	0	0			0	0	0	0	0	0	0	0	1	100			1.94
		Ⅱ	42	0.84	4	0.5	4	1	0	0	0	0	0	0	0	0	0	0	0	0	0	0			0	0	0	0	0	0	0	0	1	100			2.34
		Ⅲ	46	0.92	1	0.25	1	0.333333	1	0.5	0	0	0	0	0	0	0	0	0	0	0	0			0	0	0	0	0	0	0	0	0.98	98			2.00333
	-0.3	Ⅰ	47	0.94	1	0.333333	2	1	0	0	0	0	0	0	0	0	0	0	0	0	0	0	0	0	0	0	0	0	0	0	0	0	1	100	98.3333	2.65832	2.27333	2.0739	0.219011
		Ⅱ	49	0.98	1	1	0	0	0	0	0	0	0	0	0	0	0	0	0	0	0	0	0	0	0	0	0	0	0	0	0	0	1	100			1.98
		Ⅲ	40	0.8	1	0.1	2	0.222222	1	0.142857	1	0.166667	1	0.2	0	0	1	0.25	0	0	0	0	0	0	0	0	0	0	0	0	0	0	0.94	94			1.88175
	-0.3	Ⅰ	42	0.84	1	0.125	7	1	0	0	0	0	0	0	0	0	0	0	0	0	0	0			0	0	0	0	0	0	0	0	1	100			1.965
		Ⅱ	42	0.84	4	0.5	1	0.25	0	0	1	0.333333	0	0	0	0	0	0	0	0	0	0			0	0	0	0	0	0	0	0	0.96	96			1.92333
		Ⅲ	46	0.92	2	0.5	0	0	0	0	0	0	0	0	2	1	0	0	0	0	0	0			0	0	0	0	0	0	0	0	1	100			2.42
	-0.4	Ⅰ	42	0.84	2	0.25	0	0	2	0.333333	0	0	0	0	0	0	1	0.25	0	0	0	0	1	0.333333	0	0	0	0	0	0	0	0	0.96	96	98	1.78885	2.00667	2.28548	0.26019
		Ⅱ	44	0.88	3	0.5	2	0.666667	0	0	0	0	0	0	0	0	0	0	0	0	0	0	0	0	0	0	0	0	0	0	0	0	0.98	98			2.04667
		Ⅲ	47	0.94	2	0.666667	0	0	0	0	1	1	0	0	0	0	0	0	0	0	0	0	0	0	0	0	0	0	0	0	0	0	1	100			2.60667
	-0.4	Ⅰ	35	0.7	3	0.2	9	0.75	1	0.333333	1	0.5	0	0	0	0	0	0	0	0	0	0			0	0	0	0	0	0	0	0	0.98	98			2.48333
		Ⅱ	35	0.7	1	0.0666667	9	0.642857	0	0	1	0.2	2	0.5	0	0	0	0	0	0	0	0			0	0	0	0	0	0	0	0	0.96	96			2.10952
		Ⅲ	48	0.96	1	0.5	0	0	0	0	1	1	0	0	0	0	0	0	0	0	0	0			0	0	0	0	0	0	0	0	1	100			2.46
	-0.5	Ⅰ	28	0.56	16	0.727273	2	0.333333	0	0	0	0	0	0	0	0	0	0	0	0	0	0	0	0	0	0	0	0	0	0	0	0	0.92	92	92	2.52982	1.62061	1.76198	0.141065	1.76333
		Ⅱ	36	0.72	11	0.785714	0	0	0	0	1	0.333333	0	0	0	0	0	0	0	0	0	0	0	0	0	0	0	0	0	0	0	0	0.96	96			1.83905			1.41967
		Ⅲ	29	0.58	8	0.380952	6	0.461538	0	0	2	0.285714	0	0	0	0	1	0.2	0	0	0	0	0	0	0	0	0	0	0	0	0	0	0.92	92			1.90821
	-0.5	Ⅰ	9	0.18	10	0.243902	24	0.774194	1	0.142857	0	0	1	0.166667	0	0	0	0	0	0	0	0			1	0.2	0	0	0	0	0	0	0.92	92			1.70762
		Ⅱ	19	0.38	7	0.225806	15	0.625	1	0.111111	2	0.25	0	0	0	0	0	0	0	0	0	0			0	0	0	0	0	0	0	0	0.88	88			1.59192
		Ⅲ	17	0.34	18	0.545455	8	0.533333	2	0.285714	0	0	1	0.2	0	0	0	0	0	0	0	0			0	0	0	0	0	0	0	0	0.92	92			1.9045
	-0.6	Ⅰ	9	0.18	22	0.536585	6	0.315789	3	0.230769	0	0	1	0.1	0	0	1	0.111111	0	0	1	0.125	0	0	0	0	0	0	0	0	0	0	0.86	86	84	1.78885	1.59926	1.41938	0.106434
		Ⅱ	7	0.14	28	0.651163	3	0.2	1	0.0833333	1	0.0909091	0	0	0	0	1	0.1	0	0	0	0	0	0	1	0.111111	0	0	0	0	0	0	0.84	84			1.37652
		Ⅲ	10	0.2	30	0.75	1	0.1	1	0.111111	0	0	0	0	0	0	1	0.125	0	0	0	0	0	0	0	0	0	0	0	0	0	0	0.86	86			1.28611
	-0.6	Ⅰ	26	0.52	9	0.375	2	0.133333	1	0.0769231	2	0.166667	1	0.1	0	0	0	0	0	0	0	0			0	0	0	0	0	0	0	0	0.82	82			1.37192
		Ⅱ	17	0.34	13	0.393939	5	0.25	2	0.133333	1	0.0769231	1	0.0833333	0	0	1	0.0909091	0	0	1	0.1			0	0	0	0	0	0	0	0	0.82	82			1.46844
		Ⅲ	11	0.22	21	0.538462	8	0.444444	1	0.1	0	0	1	0.111111	0	0	0	0	0	0	0	0			0	0	0	0	0	0	0	0	0.84	84			1.41402

## Sheet: different pH values
			1st	gi	2nd	gi	3rd	gi	4th	gi	5th	gi	6th	gi	7th	gi	8th	gi	9th	gi	10th	gi	11th	gi	12th	gi	13th	gi	14th	gi	15th	gi			germination rate	error		GI value	error
R	4	Ⅰ	44	0.88	4	0.666667	0	0	0	0	0	0	0	0	0	0	0	0	0	0	0	0	0	0	0	0	0	0	0	0	0	0	0.96	96	95	3.94968	1.54667	1.58583	0.207583
		Ⅱ	46	0.92	2	0.5	0	0	0	0	0	0	0	0	1	0.5	0	0	0	0	0	0	0	0	0	0	0	0	0	0	0	0	0.98	98			1.92
		Ⅲ	34	0.68	10	0.625	1	0.166667	0	0	0	0	0	0	0	0	0	0	0	0	0	0	0	0	0	0	0	0	0	0	0	0	0.9	90			1.47167
	4	Ⅰ	40	0.8	5	0.5	0	0	0	0	0	0	0	0	0	0	0	0	0	0	0	0	0	0	0	0	0	0	0	0	0	0	0.9	90			1.3
		Ⅱ	47	0.94	2	0.666667	0	0	0	0	0	0	0	0	0	0	0	0	0	0	0	0	0	0	0	0	0	0	0	0	0	0	0.98	98			1.60667
		Ⅲ	46	0.92	3	0.75	0	0	0	0	0	0	0	0	0	0	0	0	0	0	0	0	0	0	0	0	0	0	0	0	0	0	0.98	98			1.67
	5	Ⅰ	46	0.92	1	0.25	0	0	0	0	1	0.25	0	0	0	0	0	0	0	0	0	0	0	0	0	0	0	0	0	0	0	0	0.96	96	96.3333	2.65832	1.42	1.58286	0.232589
		Ⅱ	43	0.86	4	0.571429	0	0	1	0.333333	0	0	0	0	0	0	0	0	0	0	0	0	0	0	0	0	0	0	0	0	0	0	0.96	96			1.76476
		Ⅲ	43	0.86	2	0.285714	1	0.2	0	0	0	0	0	0	0	0	0	0	0	0	0	0	0	0	0	0	0	0	0	0	0	0	0.92	92			1.34571
	5	Ⅰ	47	0.94	3	1	0	0	0	0	0	0	0	0	0	0	0	0	0	0	0	0	0	0	0	0	0	0	0	0	0	0	1	100			1.94
		Ⅱ	47	0.94	2	0.666667	0	0	0	0	0	0	0	0	0	0	0	0	0	0	0	0	0	0	0	0	0	0	0	0	0	0	0.98	98			1.60667
		Ⅲ	46	0.92	0	0	0	0	2	0.5	0	0	0	0	0	0	0	0	0	0	0	0	0	0	0	0	0	0	0	0	0	0	0.96	96			1.42
	6	Ⅰ	45	0.9	4	0.8	0	0	0	0	0	0	0	0	0	0	0	0	0	0	0	0	0	0	0	0	0	0	0	0	0	0	0.98	98	98	1.26491	1.7	1.60619	0.186275
		Ⅱ	48	0.96	1	0.5	0	0	0	0	0	0	0	0	0	0	0	0	0	0	0	0	0	0	0	0	0	0	0	0	0	0	0.98	98			1.46
		Ⅲ	43	0.86	6	0.857143	0	0	0	0	0	0	0	0	0	0	0	0	0	0	0	0	0	0	0	0	0	0	0	0	0	0	0.98	98			1.71714
	6	Ⅰ	44	0.88	6	1	0	0	0	0	0	0	0	0	0	0	0	0	0	0	0	0	0	0	0	0	0	0	0	0	0	0	1	100			1.88
		Ⅱ	48	0.96	1	0.5	0	0	0	0	0	0	0	0	0	0	0	0	0	0	0	0	0	0	0	0	0	0	0	0	0	0	0.98	98			1.46
		Ⅲ	46	0.92	0	0	0	0	2	0.5	0	0	0	0	0	0	0	0	0	0	0	0	0	0	0	0	0	0	0	0	0	0	0.96	96			1.42
	7	Ⅰ	45	0.9	0	0	0	0	5	1	0	0	0	0	0	0	0	0	0	0	0	0	0	0	0	0	0	0	0	0	0	0	1	100	98	2.52982	1.9	1.67722	0.277644
		Ⅱ	46	0.92	4	1	0	0	0	0	0	0	0	0	0	0	0	0	0	0	0	0	0	0	0	0	0	0	0	0	0	0	1	100			1.92
		Ⅲ	42	0.84	4	0.5	0	0	0	0	0	0	1	0.25	0	0	0	0	0	0	0	0	0	0	0	0	0	0	0	0	0	0	0.94	94			1.59
	7	Ⅰ	46	0.92	4	1	0	0	0	0	0	0	0	0	0	0	0	0	0	0	0	0	0	0	0	0	0	0	0	0	0	0	1	100			1.92
		Ⅱ	48	0.96	0	0	1	0.5	0	0	0	0	0	0	0	0	0	0	0	0	0	0	0	0	0	0	0	0	0	0	0	0	0.98	98			1.46
		Ⅲ	47	0.94		0	1	0.333333	0	0	0	0	0	0	0	0	0	0	0	0	0	0	0	0	0	0	0	0	0	0	0	0	0.96	96			1.27333
	8	Ⅰ	46	0.92	4	1	0	0	0	0	0	0	0	0	0	0	0	0	0	0	0	0	0	0	0	0	0	0	0	0	0	0	1	100	98	2.52982	1.92	2.00778	0.278302
		Ⅱ	49	0.98	1	1	0	0	0	0	0	0	0	0	0	0	0	0	0	0	0	0	0	0	0	0	0	0	0	0	0	0	1	100			1.98
		Ⅲ	48	0.96	1	0.5	1	1	0	0	0	0	0	0	0	0	0	0	0	0	0	0	0	0	0	0	0	0	0	0	0	0	1	100			2.46
	8	Ⅰ	42	0.84	2	0.25	2	0.333333	1	0.25	0	0	0	0	0	0	0	0	0	0	0	0	0	0	0	0	0	0	0	0	0	0	0.94	94			1.67333
		Ⅱ	44	0.88	1	0.166667	1	0.2	0	0	1	0.25	0	0	0	0	1	0.333333	0	0	0	0	0	0	0	0	0	0	0	0	0	0	0.96	96			1.83
		Ⅲ	45	0.9	1	0.2	1	0.25	0	0	1	0.333333	0	0	0	0	1	0.5	0	0	0	0	0	0	0	0	0	0	0	0	0	0	0.98	98			2.18333
	9	Ⅰ	45	0.9	2	0.4	0	0	0	0	0	0	0	0	0	0	0	0	0	0	0	0	0	0	0	0	0	0	0	0	0	0	0.94	94	97.3333	2.73252	1.3	1.62389	0.263855
		Ⅱ	48	0.96	1	0.5	0	0	0	0	0	0	0	0	0	0	0	0	0	0	0	0	0	0	0	0	0	0	0	0	0	0	0.98	98			1.46
		Ⅲ	47	0.94	0	0	3	1	0	0	0	0	0	0	0	0	0	0	0	0	0	0	0	0	0	0	0	0	0	0	0	0	1	100			1.94
	9	Ⅰ	47	0.94	2	0.666667	0	0	0	0	0	0	0	0	0	0	0	0	0	0	0	0	0	0	0	0	0	0	0	0	0	0	0.98	98			1.60667
		Ⅱ	47	0.94	3	1	0	0	0	0	0	0	0	0	0	0	0	0	0	0	0	0	0	0	0	0	0	0	0	0	0	0	1	100			1.94
		Ⅲ	44	0.88	1	0.166667	1	0.2	1	0.25	0	0	0	0	0	0	0	0	0	0	0	0	0	0	0	0	0	0	0	0	0	0	0.94	94			1.49667
	10	Ⅰ	38	0.76	11	0.916667		0	0	0	0	0	0	0	0	0	0	0	0	0	0	0	0	0	0	0	0	0	0	0	0	0	0.98	98	96.6667	3.01109	1.67667	1.65601	0.188657
		Ⅱ	44	0.88	5	0.833333	0	0	0	0	0	0	0	0	0	0	0	0	0	0	0	0	0	0	0	0	0	0	0	0	0	0	0.98	98			1.71333
		Ⅲ	41	0.82	2	0.222222	2	0.285714	0	0	0	0	1	0.2	0	0	0	0	0	0	0	0	0	0	0	0	0	0	0	0	0	0	0.92	92			1.52794
	10	Ⅰ	43	0.86	4	0.571429	0	0	0	0	0	0	0	0	0	0	0	0	0	0	0	0	0	0	0	0	0	0	0	0	0	0	0.94	94			1.43143
		Ⅱ	47	0.94	2	0.666667	0	0	0	0	0	0	0	0	0	0	0	0	0	0	0	0	0	0	0	0	0	0	0	0	0	0	0.98	98			1.60667
		Ⅲ	49	0.98	0	0	0	0	1	1	0	0	0	0	0	0	0	0	0	0	0	0	0	0	0	0	0	0	0	0	0	0	1	100			1.98
S	4	Ⅰ	46	0.92	2	0.5	1	0.5	0	0	0	0	0	0	0	0	0	0	0	0	0	0	0	0	0	0	0	0	0	0	0	0	0.98	98	99	1.67332	1.92	1.89722	0.105544
		Ⅱ	47	0.94	3	1	0	0	0	0	0	0	0	0	0	0	0	0	0	0	0	0	0	0	0	0	0	0	0	0	0	0	1	100			1.94
		Ⅲ	47	0.94		0	3	1	0	0	0	0	0	0	0	0	0	0	0	0	0	0	0	0	0	0	0	0	0	0	0	0	1	100			1.94
	4	Ⅰ	45	0.9	1	0.2	1	0.25	1	0.333333	0	0	0	0	0	0	0	0	0	0	0	0	0	0	0	0	0	0	0	0	0	0	0.96	96			1.68333
		Ⅱ	47	0.94	3	1	0	0	0	0	0	0	0	0	0	0	0	0	0	0	0	0	0	0	0	0	0	0	0	0	0	0	1	100			1.94
		Ⅲ	48	0.96	2	1	0	0	0	0	0	0	0	0	0	0	0	0	0	0	0	0	0	0	0	0	0	0	0	0	0	0	1	100			1.96
	5	Ⅰ	46	0.92	2	0.5	1	0.5	0	0	0	0	0	0	0	0	0	0	0	0	0	0	0	0	0	0	0	0	0	0	0	0	0.98	98	99	1.09545	1.92	2.14167	0.282872
		Ⅱ	46	0.92	0	0	2	0.5	2	1	0	0	0	0	0	0	0	0	0	0	0	0	0	0	0	0	0	0	0	0	0	0	1	100			2.42
		Ⅲ	47	0.94	1	0.333333	2	1	0	0	0	0	0	0	0	0	0	0	0	0	0	0	0	0	0	0	0	0	0	0	0	0	1	100			2.27333
	5	Ⅰ	47	0.94	1	0.333333	1	0.5	0	0	0	0	0	0	0	0	0	0	0	0	0	0	0	0	0	0	0	0	0	0	0	0	0.98	98			1.77333
		Ⅱ	46	0.92	1	0.25	1	0.333333	1	0.5	0	0	0	0	0	0	0	0	0	0	0	0	0	0	0	0	0	0	0	0	0	0	0.98	98			2.00333
		Ⅲ	48	0.96	1	0.5	0	0	1	1	0	0	0	0	0	0	0	0	0	0	0	0	0	0	0	0	0	0	0	0	0	0	1	100			2.46
	6	Ⅰ	49	0.98	0	0	1	1	0	0	0	0	0	0	0	0	0	0	0	0	0	0	0	0	0	0	0	0	0	0	0	0	1	100	99	1.67332	1.98	2.10135	0.25994
		Ⅱ	49	0.98	0	0	0	0	1	1	0	0	0	0	0	0	0	0	0	0	0	0	0	0	0	0	0	0	0	0	0	0	1	100			1.98
		Ⅲ	43	0.86	4	0.571429	0	0	0	0	3	1	0	0	0	0	0	0	0	0	0	0	0	0	0	0	0	0	0	0	0	0	1	100			2.43143
	6	Ⅰ	38	0.76	6	0.5	4	0.666667	0	0	0	0	1	0.5	0	0	0	0	0	0	0	0	0	0	0	0	0	0	0	0	0	0	0.98	98			2.42667
		Ⅱ	44	0.88	1	0.166667	1	0.2	1	0.25	1	0.333333	0	0	0	0	0	0	0	0	0	0	0	0	0	0	0	0	0	0	0	0	0.96	96			1.83
		Ⅲ	48	0.96	0	0	0	0	2	1	0	0	0	0	0	0	0	0	0	0	0	0	0	0	0	0	0	0	0	0	0	0	1	100			1.96
	7	Ⅰ	45	0.9	2	0.4	1	0.333333	0	0	1	0.5	0	0	0	0	0	0	0	0	0	0	0	0	0	0	0	0	0	0	0	0	0.98	98	99	1.09545	2.13333	2.15667	0.294927
		Ⅱ	47	0.94	1	0.333333	1	0.5	0	0	0	0	0	0	0	0	0	0	0	0	0	0	0	0	0	0	0	0	0	0	0	0	0.98	98			1.77333
		Ⅲ	48	0.96	1	0.5	0	0	1	1	0	0	0	0	0	0	0	0	0	0	0	0	0	0	0	0	0	0	0	0	0	0	1	100			2.46
	7	Ⅰ	49	0.98	0	0	0	0	1	1	0	0	0	0	0	0	0	0	0	0	0	0	0	0	0	0	0	0	0	0	0	0	1	100			1.98
		Ⅱ	44	0.88	3	0.5	2	0.666667	0	0	0	0	0	0	0	0	0	0	0	0	0	0	0	0	0	0	0	0	0	0	0	0	0.98	98			2.04667
		Ⅲ	44	0.88	4	0.666667	2	1	0	0	0	0	0	0	0	0	0	0	0	0	0	0	0	0	0	0	0	0	0	0	0	0	1	100			2.54667
	8	Ⅰ	49	0.98	1	1	0	0	0	0	0	0	0	0	0	0	0	0	0	0	0	0	0	0	0	0	0	0	0	0	0	0	1	100	98.3333	0.816497	1.98	2.00083	0.260848
		Ⅱ	42	0.84	3	0.375	2	0.4	1	0.333333	0	0	0	0	0	0	1	0.5	0	0	0	0	0	0	0	0	0	0	0	0	0	0	0.98	98			2.44833
		Ⅲ	45	0.9	3	0.6	1	0.5	0	0	0	0	0	0	0	0	0	0	0	0	0	0	0	0	0	0	0	0	0	0	0	0	0.98	98			2
	8	Ⅰ	47	0.94	1	0.333333	0	0	0	0	0	0	1	0.5	0	0	0	0	0	0	0	0	0	0	0	0	0	0	0	0	0	0	0.98	98			1.77333
		Ⅱ	37	0.74	11	0.846154	0	0	1	0.5	0	0	0	0	0	0	0	0	0	0	0	0	0	0	0	0	0	0	0	0	0	0	0.98	98			2.08615
		Ⅲ	43	0.86	6	0.857143	0	0	0	0	0	0	0	0	0	0	0	0	0	0	0	0	0	0	0	0	0	0	0	0	0	0	0.98	98			1.71714
	9	Ⅰ	48	0.96	1	0.5	0	0	1	1	0	0	0	0	0	0	0	0	0	0	0	0	0	0	0	0	0	0	0	0	0	0	1	100	98.3333	2.33809	2.46	2.34086	0.246568
		Ⅱ	45	0.9	1	0.2	1	0.25	1	0.333333	1	0.5	0	0	0	0	0	0	0	0	0	0	0	0	0	0	0	0	0	0	0	0	0.98	98			2.18333
		Ⅲ	39	0.78	2	0.181818	3	0.333333	1	0.166667	1	0.2	1	0.25	0	0	0	0	0	0	0	0	0	0	0	0	0	0	0	0	0	0	0.94	94			1.91182
	9	Ⅰ	41	0.82	3	0.333333	2	0.333333	1	0.25	1	0.333333	0	0	1	0.5	0	0	0	0	0	0	0	0	0	0	0	0	0	0	0	0	0.98	98			2.57
		Ⅱ	48	0.96	0	0	1	0.5	1	1	0	0	0	0	0	0	0	0	0	0	0	0	0	0	0	0	0	0	0	0	0	0	1	100			2.46
		Ⅲ	48	0.96	1	0.5	1	1	0	0	0	0	0	0	0	0	0	0	0	0	0	0	0	0	0	0	0	0	0	0	0	0	1	100			2.46
	10	Ⅰ	36	0.72	5	0.357143	2	0.222222	2	0.285714	0	0	1	0.2	1	0.25	0	0	0	0	0	0	0	0	0	0	0	0	0	0	0	0	0.94	94	97.3333	3.01109	2.03508	2.33243	0.34739
		Ⅱ	43	0.86	5	0.714286	0	0	0	0	2	1	0	0	0	0	0	0	0	0	0	0	0	0	0	0	0	0	0	0	0	0	1	100			2.57429
		Ⅲ	40	0.8	2	0.2	1	0.125	2	0.285714	2	0.4	1	0.333333	0	0	0	0	0	0	0	0	0	0	0	0	0	0	0	0	0	0	0.96	96			2.14405
	10	Ⅰ	38	0.76	4	0.333333	1	0.125	1	0.142857	2	0.333333	0	0	0	0	1	0.25	0	0	0	0	0	0	0	0	0	0	0	0	0	0	0.94	94			1.94452
		Ⅱ	46	0.92	1	0.25	2	0.666667	1	1	0	0	0	0	0	0	0	0	0	0	0	0	0	0	0	0	0	0	0	0	0	0	1	100			2.83667
		Ⅲ	48	0.96	0	0	0	0	1	0.5	1	1	0	0	0	0	0	0	0	0	0	0	0	0	0	0	0	0	0	0	0	0	1	100			2.46

## Sheet: soil depth
			1st	gi	2nd	gi	3rd	gi	4th	gi	5th	gi	6h	gi	7th	gi					grimination rate	error				GI value	error
R	0cm	Ⅰ	7	0.35	2	0.153846	2	0.181818	1	0.111111	0	0	0	0	0	0	0.6	60	0.583333	0.0288675	58.3333	4.08248	0.796775	0.75072	0.0741764	0.753564	0.0771352
		Ⅱ	8	0.4	1	0.0833333	2	0.181818		0		0	0	0	0	0	0.55	55					0.665152
		Ⅲ	6	0.3	1	0.0714286	4	0.307692	1	0.111111		0	0	0	0	0	0.6	60					0.790232
	0cm	Ⅰ	6	0.3	3	0.214286	0	0	1	0.0909091	1	0.1	0	0	0	0	0.55	55	0.583333	0.057735			0.705195	0.756409	0.096686
		Ⅱ	6	0.3	3	0.214286	2	0.181818		0		0	0	0	0	0	0.55	55					0.696104
		Ⅲ	9	0.45	2	0.181818	1	0.111111	1	0.125		0	0	0	0	0	0.65	65					0.867929
	2cm	Ⅰ	14	0.7	2	0.333333		0	1	0.25		0	0	0	0	0	0.85	85	0.95	0.0866025	95	6.32456	1.28333	1.67778	0.349735	1.73333	0.269568
		Ⅱ	19	0.95	1	1	0	0	0	0	0	0	0	0	0	0	1	100					1.95
		Ⅲ	16	0.8	4	1	0	0	0	0	0	0	0	0	0	0	1	100					1.8
	2cm	Ⅰ	19	0.95	1	1		0		0		0	0	0	0	0	1	100	0.95	0.05			1.95	1.78889	0.223814
		Ⅱ	15	0.75	1	0.2	1	0.25	1	0.333333		0	0	0	0	0	0.9	90					1.53333
		Ⅲ	16	0.8	1	0.25	1	0.333333	1	0.5		0	0	0	0	0	0.95	95					1.88333
	4cm	Ⅰ	3	0.15	10	0.588235	1	0.142857		0		0	0	0	0	0	0.7	70	0.683333	0.0763763	68.3333	5.16398	0.881092	0.865859	0.0785878	0.890493	0.0698927
		Ⅱ	7	0.35	3	0.230769	0	0	2	0.2		0	0	0	0	0	0.6	60					0.780769
		Ⅲ	13	0.65	2	0.285714	0	0		0		0	0	0	0	0	0.75	75					0.935714
	4cm	Ⅰ	5	0.25	6	0.4	2	0.222222	0	0		0	0	0	0	0	0.65	65	0.683333	0.0288675			0.872222	0.915127	0.0649297
		Ⅱ	8	0.4	1	0.0833333	4	0.363636		0	1	0.142857	0	0	0	0	0.7	70					0.989827
		Ⅲ	11	0.55	3	0.333333		0	0	0		0	0	0	0	0	0.7	70					0.883333
	6cm	Ⅰ	0	0	0	0	0	0	0	0	0	0	0	0	0	0	0	0	0	0	0	0	0	0	0	0	0
		Ⅱ	0	0	0	0	0	0	0	0	0	0	0	0	0	0	0	0					0
		Ⅲ	0	0	0	0	0	0	0	0	0	0	0	0	0	0	0	0					0
	6cm	Ⅰ	0	0	0	0	0	0	0	0	0	0	0	0	0	0	0	0	0	0	0	0	0	0	0
		Ⅱ	0	0	0	0	0	0	0	0	0	0	0	0	0	0	0	0					0
		Ⅲ	0	0	0	0	0	0	0	0	0	0	0	0	0	0	0	0					0
	8cm	Ⅰ	0	0	0	0	0	0	0	0	0	0	0	0	0	0	0	0	0	0	0	0	0	0	0	0	0
		Ⅱ	0	0	0	0	0	0	0	0	0	0	0	0	0	0	0	0					0
		Ⅲ	0	0	0	0	0	0	0	0	0	0	0	0	0	0	0	0					0
	8cm	Ⅰ	0	0	0	0	0	0	0	0	0	0	0	0	0	0	0	0	0	0	0	0	0	0	0
		Ⅱ	0	0	0	0	0	0	0	0	0	0	0	0	0	0	0	0					0
		Ⅲ	0	0	0	0	0	0	0	0	0	0	0	0	0	0	0	0					0
	10cm	Ⅰ	0	0	0	0	0	0	0	0	0	0	0	0	0	0	0	0	0	0	0	0	0	0	0	0	0
		Ⅱ	0	0	0	0	0	0	0	0	0	0	0	0	0	0	0	0					0
		Ⅲ	0	0	0	0	0	0	0	0	0	0	0	0	0	0	0	0					0
	10cm	Ⅰ	0	0	0	0	0	0	0	0	0	0	0	0	0	0	0	0	0	0	0	0	0	0	0
		Ⅱ	0	0	0	0	0	0	0	0	0	0	0	0	0	0	0	0					0
		Ⅲ	0	0	0	0	0	0	0	0	0	0	0	0	0	0	0	0					0
S	0cm	Ⅰ	7	0.35	4	0.307692	1	0.111111		0		0	0	0	0	0	0.6	60	0.633333	0.0288675	63.3333	5.16398	0.768803	0.831689	0.0552138	0.834681	0.102407
		Ⅱ	9	0.45	2	0.181818	2	0.222222		0		0	0	0	0	0	0.65	65					0.85404
		Ⅲ	8	0.4	3	0.25	2	0.222222		0		0	0	0	0	0	0.65	65					0.872222
	0cm	Ⅰ	5	0.25	7	0.466667	1	0.125	1	0.142857		0	0	0	0	0	0.7	70	0.633333	0.0763763			0.984524	0.837673	0.152127
		Ⅱ	7	0.35	3	0.230769	1	0.1		0		0	0	0	0	0	0.55	55					0.680769
		Ⅲ	9	0.45	3	0.272727	1	0.125		0		0	0	0	0	0	0.65	65					0.847727
	2cm	Ⅰ	19	0.95	0	0	0	0	0	0	1	1	0	0	0	0	1	100	0.966667	0.057735	96.6667	4.08248	1.95	1.74444	0.313729	1.84722	0.247075
		Ⅱ	16	0.8	1	0.25	0	0	1	0.333333		0	0	0	0	0	0.9	90					1.38333
		Ⅲ	18	0.9	2	1	0	0		0		0	0	0	0	0	1	100					1.9
	2cm	Ⅰ	16	0.8	2	0.5	1	0.5		0		0	0	0	0	0	0.95	95	0.966667	0.0288675			1.8	1.95	0.15
		Ⅱ	19	0.95	0	0	1	1		0		0	0	0	0	0	1	100					1.95
		Ⅲ	14	0.7	1	0.166667	2	0.4	1	0.333333	1	0.5	0	0	0	0	0.95	95					2.1
	4cm	Ⅰ	12	0.6	3	0.375	1	0.2	1	0.25	1	0.333333	0	0	0	0	0.9	90	0.883333	0.0763763	86.6667	6.0553	1.75833	1.66653	0.274464	1.60372	0.258934
		Ⅱ	16	0.8	1	0.25	1	0.333333		0	1	0.5	0	0	0	0	0.95	95					1.88333
		Ⅲ	8	0.4	3	0.25	2	0.222222	2	0.285714	1	0.2	0	0	0	0	0.8	80					1.35794
	4cm	Ⅰ	11	0.55	0	0	3	0.333333	1	0.166667	1	0.2	0	0	0	0	0.8	80	0.85	0.05			1.25	1.54091	0.283637
		Ⅱ	9	0.45	3	0.272727	2	0.25	2	0.333333	1	0.25	0	0	0	0	0.85	85					1.55606
		Ⅲ	10	0.5	4	0.4	2	0.333333	1	0.25	1	0.333333	0	0	0	0	0.9	90					1.81667
	6cm	Ⅰ		0		0		0		0		0	0	0	0	0	0	0	0	0			0	0	0	0	0
		Ⅱ		0		0		0		0		0	0	0	0	0	0	0					0
		Ⅲ		0		0		0		0		0	0	0	0	0	0	0					0
	6cm	Ⅰ		0		0		0		0		0	0	0	0	0	0	0	0	0			0	0	0
		Ⅱ		0		0		0		0		0	0	0	0	0	0	0					0
		Ⅲ		0		0		0		0		0	0	0	0	0	0	0					0
	8cm	Ⅰ		0		0		0		0		0	0	0	0	0	0	0	0	0			0	0	0	0	0
		Ⅱ		0		0		0		0		0	0	0	0	0	0	0					0
		Ⅲ		0		0		0		0		0	0	0	0	0	0	0					0
	8cm	Ⅰ		0		0		0		0		0	0	0	0	0	0	0	0	0			0	0	0
		Ⅱ		0		0		0		0		0	0	0	0	0	0	0					0
		Ⅲ		0		0		0		0		0	0	0	0	0	0	0					0
	10cm	Ⅰ		0		0		0		0		0	0	0	0	0	0	0	0	0			0	0	0	0	0
		Ⅱ		0		0		0		0		0	0	0	0	0	0	0					0
		Ⅲ		0		0		0		0		0	0	0	0	0	0	0					0
	10cm	Ⅰ		0		0		0		0		0	0	0	0	0	0	0	0	0			0	0	0
		Ⅱ		0		0		0		0		0	0	0	0	0	0	0					0
		Ⅲ		0		0		0		0		0	0	0	0	0	0	0					0
